# Supplementary material for: Honey bee queen health is unaffected by contact exposure to pesticides commonly found in beeswax
Source: Sci Rep. 2021 Jul 26;11:15151. doi: 10.1038/s41598-021-94554-1 (PMC8313582; doi:10.1038/s41598-021-94554-1)
Supplement: Supplementary file 2 — Supplementary Information 2. [file 41598_2021_94554_MOESM2_ESM.txt]

#R-Packages & code
setwd("/Volumes/GoogleDrive/My Drive/Research Projects/2020 Queen Topical")
library(readxl)
library(tidyverse)
library(broom)
library(Hmisc)
library(RColorBrewer)
library(ClustOfVar)
library(gplots)

# data corresponds to Supplementary Table S1
QT <- read_excel("2020-Queen-Pesticide-ReproMorpho.xlsx", 
    sheet = "Consolidated")
QT<-subset(QT,select=c(1,5,6,7,15,16,17,23,24,25,26,27))
names(QT)<-c("Queen","Mass","Treatment","Agent","Head","Thorax","Spermatheca","Viability","Live","Dead","Total","Dose")
QT$Viability<-asin(sqrt(QT$Viability))
QT$Live<-log(QT$Live)
QT$Dead<-log(QT$Dead)
QT$Total<-log(QT$Total)
QT<-subset(QT,select=c(1,3,4,12,2,5:11))
#based on past experience, I’m cutting Live & Dead as redundant with Total and Viability (also tidy things up)
QT<-subset(QT,select=c(1:4,5:8,12,9))%>%na.omit()

#Correlation and Principal component analyses
cor.QT<-QT%>%subset(select=c(5:10))%>%as.matrix()%>%rcorr(type="spearman")
dend.QT<- QT%>%subset(select=c(5:10))%>%as.matrix()%>%hclustvar()%>%as.dendrogram()


size<-QT%>%subset(select=c(5:8))%>%prcomp(center=TRUE,scale=TRUE,retx=TRUE,rank=1)
#summary statistics manually formatted as a table

QT$size<-size[["x"]]

#Do control queens differ?
QT%>%filter(Treatment=="CTRL")%>%pivot_longer(cols=c(9:11),names_to="Parameter",values_to="Value")%>%group_by(Parameter)%>%nest()%>%mutate(models=lapply(data,function(df)anova(lm(Value~Agent,data=df,na.action=na.exclude))),results=map(models,tidy))%>%unnest(c(results))%>%subset(select=-c(data,models,sumsq,meansq))%>%pivot_wider(values_from = c(df,statistic,p.value),names_from=c(term))%>%subset(select=-c(statistic_Residuals,p.value_Residuals))
#Yes

#Now for the linear model.

lm.QT<-QT%>%group_by(Agent)%>%nest()%>%mutate(models=lapply(data,function(df)lm(Viability~ Dose+size+Total,data=df,na.action=na.exclude)),summary=map(models,summary) ,stat=sapply(summary,function(x)x["fstatistic"]),r2=sapply(summary,function(x)x["adj.r.squared"]))%>%unnest(c(stat))%>%unnest(r2)
lm.QT$fdf=rep(c("F","df1","df2"),7)
lm.QT<-lm.QT%>%pivot_wider(values_from=stat,names_from=fdf)
lm.QT<-lm.QT%>%mutate(p.value=pf(F,df1,df2,lower.tail = FALSE),Sig=ifelse(p.value<=0.05,1,0),BHSig=ifelse((rank(p.value)/nrow(.)*.1)>p.value,1,0))


#Viz
QT%>%filter(Agent=="COU")%>%ggplot(aes(x=Dose,y=sin(Viability)^2*100))+geom_smooth(method="lm",color="thistle3",fill="thistle2",fullrange=TRUE)+geom_point(color="thistle4",size=3)+labs(x="Dose (ug)",y="Viability (%)")+theme(panel.background = element_rect(fill="white"),panel.grid = element_line(color="grey50",linetype=3))
# ggsave("Cou.png")
